# Supplementary material for: Bioactive Compounds and Antioxidant Activity in the Fruit of Rosehip (Rosa canina L. and Rosa rubiginosa L.)
Source: Molecules. 2023 Apr 18;28(8):3544. doi: 10.3390/molecules28083544 (PMC10144129; doi:10.3390/molecules28083544)
Supplement: Supplementary file 1 [file molecules-28-03544-s001.zip]

Archive with 1 entries (1 files):
- molecules-2318503-supplementary.pdf
